# Supplementary material for: Ammonium Transporter 1 (AMT1) Gene Family in Pomegranate: Genome-Wide Analysis and Expression Profiles in Response to Salt Stress
Source: Curr Issues Mol Biol. 2025 Jan 16;47(1):59. doi: 10.3390/cimb47010059 (PMC11764171; doi:10.3390/cimb47010059)
Supplement: Supplementary file 1 [file cimb-47-00059-s001.zip]

Archive with 1 entries (1 files):
- cimb-3419440-supplementary.pdf
